# Supplementary material for: Vismia guianensis Improves Survival of Tenebrio molitor and Mice During Lethal Infection with Candida albicans
Source: Antibiotics (Basel). 2025 Jan 11;14(1):72. doi: 10.3390/antibiotics14010072 (PMC11762393; doi:10.3390/antibiotics14010072)
Supplement: Supplementary file 1 [file antibiotics-14-00072-s001.zip]

Archive with 1 entries (1 files):
- antibiotics-3318995-supplementary.pdf
